# Supplementary material for: Allosteric modulator potentiates β2AR agonist–promoted bronchoprotection in asthma models
Source: J Clin Invest. 2023 Sep 15;133(18):e167337. doi: 10.1172/JCI167337 (PMC10503797; doi:10.1172/JCI167337)
Supplement: Supporting data values [file jci-133-167337-s080.xlsx]

## Sheet: Figure 1A
Log [Agonist ] (M)	DMSO (ISO)					Cmpd-6 (ISO)						Log [Agonist ] (M)	DMSO (Alb)					Cmpd-6 (Alb)
	Exp1	Exp2	Exp3	Exp4	Exp5	Exp1	Exp2	Exp3	Exp4	Exp5			Exp1	Exp2	Exp3	Exp4	Exp5	Exp1	Exp2	Exp3	Exp4	Exp5
-12 (DMSO)	5.4656	5.18605	5.1562	4.33071	5.80856	5.54846	5.94529	5.8024	3.84386	6.45853		-12 (DMSO)	4.89841	5.06055	5.50827	4.0161	5.79349	5.99361	5.14683	4.91778	4.00907	6.43978
-11 (Cmpd-6 alone)	4.82321	5.06212	4.81305	4.05477	5.68252	9.74223	4.94604	5.57957	4.37816	5.42008		-11 (Cmpd-6 alone)	4.6959	5.17507	5.52164	4.30083	5.82013	6.77426	4.48485	4.71723	4.27798	5.23386
-10.5918	5.15608	5.88724	5.24533	4.00907	6.26345	12.3332	7.47474	6.27479	4.35883	7.09674		-9.59176	5.10272	5.94685	4.71278	3.9001	6.39167	7.5759	6.05196	5.39908	3.61713	6.55739
-9.89279	6.84353	6.49589	6.15892	4.72968	6.59854	21.0999	13.2804	11.6761	8.14117	11.6126		-8.89279	5.45771	6.47707	5.36789	4.14265	6.26658	11.1792	9.19245	7.94153	6.12345	8.75518
-9.19382	12.0735	9.65834	8.25126	7.46801	9.77127	45.8216	34.4575	28.8293	22.8065	29.5828		-8.19382	7.03585	7.19866	6.21463	5.58387	7.98222	22.8747	21.1426	15.2591	14.1627	19.199
-8.49485	31.223	23.6196	16.5426	15.0274	18.9275	96.9689	80.2504	65.8095	48.8558	64.7532		-7.49485	12.8695	12.1321	9.92914	7.75098	11.1672	48.2509	55.0762	34.8968	27.1179	43.7814
-7.79588	64.9652	51.5577	45.1936	40.3315	42.6191	128.326	110.407	109.546	79.6506	89.8069		-6.79588	26.6965	23.3372	19.0806	16.6251	20.4054	90.2147	82.3822	72.6926	57.6649	71.9423
-7.09691	96.0743	80.5484	72.3517	73.9402	75.0622	137.699	129.265	120.5	94.3792	107.156		-6.09691	41.0361	37.6279	30.0169	30.2693	35.4032	109.225	103.406	88.442	76.4764	95.5751
-6.39794	104.125	88.2224	97.0921	92.1541	94.3815	137.379	132.88	127.706	112.83	121.452		-5.39794	49.0249	45.021	47.4442	44.4425	45.7586	116.308	111.832	105.466	97.2177	100.824
-5.69897	97.1328	102.331	98.2575	96.5885	101.848	127.442	146.649	138.504	106.032	124.226		-4.69897	48.304	61.078	49.0084	46.8293	51.6996	114.619	123.933	99.0931	89.1135	106.927
-5	93.4042	105.246	100.337	103.665	97.7489	121.161	140.616	130.67	111.245	129.043		-4	48.422	61.8686	47.3439	51.7927	52.9168	113.119	129.295	110.145	101.165	110.671

## Sheet: Figure 1B
Log [Agonist ] (M)	DMSO (ISO)				Cmpd-6 (ISO)					Log [Agonist ] (M)	DMSO (Alb)				Cmpd-6 (Alb)
	Exp1	Exp2	Exp3	Exp4	Exp1	Exp2	Exp3	Exp4			Exp1	Exp2	Exp3	Exp4	Exp1	Exp2	Exp3	Exp4
-12 (DMSO)	4.88354	1.29533	2.1704	2.81605	4.48808	1.55251	3.68775	1.62637		-12 (DMSO)	5.42073	1.85164	1.06235	2.7945	4.27749	1.5927	3.08832	3.62241
-11 (Cmpd-6 alone)	5.42032	1.88142	1.77156	3.10829	4.89288	1.73154	2.12258	2.11742		-11 (Cmpd-6 alone)	4.04695	1.2364	3.76945	2.83625	3.3871	1.54658	3.48387	3.84883
-10.5918	4.14272	1.96085	3.02985	2.33593	5.73384	1.72161	3.72144	4.36969		-9.59176	2.93659	2.39385	3.16093	3.90456	4.40264	1.60087	3.6194	3.90422
-9.89279	4.02569	2.84559	3.87691	3.45895	6.51596	2.87234	3.9468	4.00304		-8.89279	4.29802	2.07887	2.43333	3.84597	4.68486	2.55879	4.23974	4.32121
-9.19382	7.5243	4.36928	5.29938	5.43008	28.2431	11.9486	14.0081	13.3345		-8.19382	4.69691	3.67125	4.55378	4.63315	12.0384	6.18937	9.55597	8.37576
-8.49485	20.6013	9.33442	13.3587	12.2761	137.124	80.4967	71.1739	77.0991		-7.49485	6.42211	3.89592	6.31856	4.86327	35.2527	17.937	17.5863	23.5842
-7.79588	58.7715	42.8487	35.9307	35.7038	239.512	167.044	158.829	192.807		-6.79588	8.80647	5.89776	8.23456	7.12193	96.9406	45.5979	47.5963	71.4035
-7.09691	83.3518	74.0372	72.032	75.0391	246.744	214.107	197.25	219.299		-6.09691	14.1768	8.59587	12.5093	11.7339	129.503	90.1001	89.0028	113.387
-6.39794	94.581	88.6655	92.6373	90.7143	259.776	222.788	196.388	220.611		-5.39794	18.6899	11.9555	16.4821	16.1458	158.354	109.789	125.679	149.617
-5.69897	99.7099	100.59	96.9703	97.7309	262.764	227.411	208.311	230.562		-4.69897	20.6164	13.0006	18.9003	17.6099	171.12	121.028	121.086	137.989
-5	102.778	103.153	101.758	101.873	264.315	237.405	200.104	236.961		-4	20.3746	14.8338	18.5303	17.8848	175.945	139.488	103.937	147.138

## Sheet: Figure 1C
Log [Alb ] (M)	DMSO					Cmpd-6 [25 µM]
	Exp1	Exp2	Exp3	Exp4	Exp5	Exp1	Exp2	Exp3	Exp4	Exp5
-11 (DMSO)	96.5189	96.5852	95.5009	98.4357	98.7273	97.7021	97.6727	96.546	100.195	98.9149
-9.91339	97.4444	98.5412	97.5469	97.7733	99.4091	100.18	101.323	99.2917	98.9136	99.9676
-9.31133	100.823	101.048	98.233	100.976	98.3838	103.855	100.035	98.975	99.6529	101.135
-8.70927	101.865	103.684	103.588	101.683	101.493	95.8555	101.205	105.839	100.926	99.3984
-8.10721	102.386	101.151	102.108	98.7435	98.8309	101.775	100.843	100.268	98.297	98.6947
-7.50515	100.697	99.6646	100.279	99.5713	99.5115	91.108	90.4369	91.0042	94.7663	93.4652
-6.90309	95.8788	94.4318	96.7319	98.6094	98.3372	76.4996	76.8051	73.7521	79.1211	79.6375
-6.30103	84.2139	83.0995	85.7369	83.7282	85.5955	44.461	47.1249	47.3889	48.6346	47.9164
-5.69897	60.9217	56.8409	54.9421	56.1565	56.7873	20.2803	21.5708	19.6532	22.8921	20.9673
-5.09691	25.8191	26.6263	26.5573	28.2275	26.3751	8.05439	7.4769	7.25258	7.76803	8.2526
-4.49485	9.57906	8.84043	9.08819	10.2677	9.03649	2.59914	1.99883	1.94729	2.10435	2.82185
-4	0	-0.25844	0.070218	0.032805	-0.10098	0	0.215582	-0.00239	0.001995	0.072905

## Sheet: Figure 1D
Log [ISO ] (M)	DMSO					Cmpd-6 [1 uM]					Cmpd-6 [5 uM]					Cmpd-6 [25 uM]
	Exp1	Exp2	Exp3	Exp4	Exp5	Exp1	Exp2	Exp3	Exp4	Exp5	Exp1	Exp2	Exp3	Exp4	Exp5	Exp1	Exp2	Exp3	Exp4	Exp5
-11 (DMSO)	101.565	101.698	101.215	99.9141	97.8876	100.457	97.0738	98.9172	99.1087	97.1491	100.602	98.1245	100.001	100.389	99.8842	101.062	99.5437	98.4458	100.679	98.6787
-9.91339	97.7398	101.044	98.3195	103.481	99.6167	97.2352	100.95	100.918	99.8805	101.382	100.186	98.1556	101.665	100.509	100.247	97.9438	101.224	101.981	101.83	100.979
-9.31133	101.489	96.6472	100.638	99.5285	100.842	101.486	103.419	104.24	101.164	101.443	97.3665	101.846	99.8009	100.083	101.847	94.7219	97.439	98.8787	98.0631	98.9826
-8.70927	98.3127	100.054	98.8523	98.1196	100.858	99.1521	98.1583	97.6226	100.049	100.513	87.4694	99.5815	96.2036	98.21	97.901	73.1602	92.6703	91.1563	89.1557	92.5502
-8.10721	98.642	101.017	99.7589	98.2404	101.342	92.727	98.6366	94.7427	97.6668	97.7017	63.8476	95.2415	87.2416	88.5731	89.393	46.9504	74.9724	70.951	70.1387	72.9181
-7.50515	85.2972	91.077	92.7411	91.2952	87.6333	71.5533	89.035	85.862	86.0145	85.8087	36.0252	79.0102	62.1847	67.3381	72.6881	22.8989	44.049	43.0393	42.0379	43.7367
-6.90309	62.7853	75.2233	76.18	75.0722	72.7097	43.1784	66.9632	63.7633	66.0714	64.427	16.7993	49.0206	36.208	39.6824	43.7336	11.513	19.5365	18.9535	21.0129	19.5594
-6.30103	33.3647	47.1326	45.9836	44.9621	40.6276	18.5826	38.0914	31.0439	33.0878	34.5079	6.94394	22.0426	13.6281	15.6273	19.1424	5.47144	8.27074	8.11666	8.01261	7.65596
-5.69897	12.1488	19.8117	20.1938	19.2177	17.2302	7.34223	16.0438	12.6137	14.356	12.6126	3.05126	7.92	4.95881	6.32649	5.83312	3.48124	3.43922	3.07554	3.40521	2.68613
-5.09691	4.00606	6.57463	6.59994	6.55363	4.90389	2.53503	5.23398	3.52834	4.61695	3.74129	1.96758	2.43464	1.7084	1.46564	1.16899	2.39043	0.978201	1.50287	1.64268	1.19738
-4.49485	2.10201	2.48843	2.06099	2.11855	1.24441	1.71848	1.46804	0.931357	1.23195	1.28686	1.51449	0.611643	-0.09603	0.307484	-0.28491	1.53525	0.859626	0.77072	1.08701	0.819141
-4	-0.57289	-0.07684	-0.23955	-0.30981	0.012607	-0.51273	0.142031	-0.32547	-0.38703	-0.02539	1.01104	0.045731	0.28143	-0.05622	0.422426	0.113699	-0.10216	0.358407	0.844654	-0.49874

## Sheet: Figure 2A
[Mch] (μg/kg)	DMSO						Cmpd-6
	Exp1	Exp2	Exp3	Exp4	Exp5	Exp6	Exp1	Exp2	Exp3	Exp4	Exp5
0	0.268693	0.292427	0.26817	0.324337	0.28032	0.277647	0.286977	0.299833	0.31093	0.36163	0.30963
25	0.29898	0.370825	0.371043	0.43417	0.62695	0.481767	0.345645	0.471185	0.46548	0.55005	0.48194
50	0.35233	0.495795	0.48413	0.57716	0.74011	0.656963	0.38714	0.66988	0.608745	0.728315	0.670955
100	0.506965	0.770855	0.599127	0.975835	1.32717	0.9601	0.564575	0.976237	0.930615	0.88556	0.904143
200	0.79664	1.2552	0.858897	1.2871	2.08727	1.3837	0.91936	1.51833	1.72543	1.5699	1.2611
400	1.204	1.62063	1.4658	1.50357	2.0566	2.96823	1.09268	1.46073	1.64213	1.98615	1.4053

## Sheet: Figure 2B
[Alb] (μg/kg)	DMSO						Cmpd-6
	Exp1	Exp2	Exp3	Exp4	Exp5	Exp6	Exp1	Exp2	Exp3	Exp4	Exp5	Exp6	Exp7
1	-18.3	-6.8	-14.4	-1.7	-1.2	-12.5	-8.3	-23.4	-20.5	-20.5	7.9	-26.9	-22.7
3	-29.8	-29	-22.6	-9.3	-25.7	-36.4	-30.3	-33.2	-30.5	-23.4	9.8	-46.3	-30.9
10	-45.7	-30.9	-53.4	-38.8	-42.9	-56.1	-38.3	-51.9	-48.3	-40.7	-13.8	-58.4	-61
30	-57.1	-49.4	-61.4	-43.1	-58.1	-68.8	-47.3	-51.1	-60.3	-53.7	-36.6	-70.1	-68.5

## Sheet: Figure 3C
Log [ISO] (M)	WT DMSO				V133F DMSO				WT Cmpd-6				V133F Cmpd-6
	Exp1	Exp2	Exp3	Exp4	Exp1	Exp2	Exp3	Exp4	Exp1	Exp2	Exp3	Exp4	Exp1	Exp2	Exp3	Exp4
-11 (DMSO)	100.575	101.836	100.661	101.256	100.23	100.144	102.428	101.644	101.552	100.129	100.082	100.868	103.118	101.321	102.31	102.083
-9.91339	103.967	101.665	101.826	99.0182	102.257	101.759	102.441	98.1746	102.316	102.683	102.302	101.203	100.835	99.7406	98.19	100.221
-9.31133	98.5309	100.484	102.846	102.836	99.9887	99.7215	100.53	99.951	101.138	100.454	99.5549	102.315	94.8693	96.2982	94.9618	94.6481
-8.70927	99.06	99.1113	98.9767	100.68	99.4994	99.6962	98.92	100.879	99.6433	97.914	99.3549	97.9296	79.9915	78.4975	76.4167	78.5935
-8.10721	98.0111	97.6178	94.6894	94.0001	96.9071	95.4546	94.0497	96.919	92.8613	94.1342	94.186	93.5984	56.9542	53.726	49.4673	52.7312
-7.50515	90.4216	85.9767	84.6762	89.3527	86.6591	87.6539	79.9524	86.2876	83.0218	77.7987	78.0629	80.5466	33.0019	29.7875	27.3642	30.2603
-6.90309	69.5556	67.7036	62.3553	65.7463	66.198	62.9489	57.7767	62.1859	58.7138	53.3668	53.0846	55.6007	15.2419	14.4367	12.7613	13.8675
-6.30103	44.1973	39.2701	36.5787	38.852	36.9962	34.2695	32.8754	34.2526	34.2195	26.4647	27.054	29.2061	7.92747	6.9353	6.15015	6.23121
-5.69897	19.715	17.6774	15.359	15.8985	14.8509	14.5905	12.5433	13.7771	13.7676	11.5444	11.0871	11.3959	2.89768	2.7378	2.50754	2.41048
-5.09691	7.08297	4.63892	5.50671	5.14931	4.78541	4.49738	3.5069	4.74876	5.54986	4.23733	3.49174	3.78201	1.3005	2.02483	1.33344	1.6451
-4.49485	2.59227	1.52873	1.50677	1.98739	1.35485	1.53914	1.22887	0.690583	2.13463	1.8839	1.83449	1.80704	0.930076	1.20952	0.975212	0.950653
-4	-0.14378	-0.41111	-0.22703	-0.34981	-0.16417	-0.42197	-0.22353	0.055221	-0.00042	0.360048	0.216247	0.048155	0.320793	0.520558	0.262168	0.260201

## Sheet: Figure 3D
	Species of β2AR
	Human		Murine
	WT		WT	V133F
Exp1	47.115		25.8782	45.8463
Exp2	51.5515		38.8997	58.5082
Exp3	54.1104		33.0059	46.5958
Exp4	52.4802		37.3496	56.3694

## Sheet: Figure 4B
Log [ISO] (M)	DMSO					Cmpd-6 [1 uM]					Cmpd-6 [5 uM]					Cmpd-6 [25 uM]
	Exp1	Exp2	Exp3	Exp4	Exp5	Exp1	Exp2	Exp3	Exp4	Exp5	Exp1	Exp2	Exp3	Exp4	Exp5	Exp1	Exp2	Exp3	Exp4	Exp5
-11 (DMSO)	101.024	96.7902	99.2052	98.6086	100.575	102.579	98.6421	100.222	97.6049	99.0003	103.509	97.6444	99.5117	98.3736	96.5817	103.398	98.8874	98.4421	101.926	100.783
-9.91339	97.8042	98.3188	100.175	101.941	100.458	98.3743	98.3138	101.016	101.111	101.18	98.5199	97.6422	100.698	101.104	99.2184	97.1607	99.3939	99.6796	99.8936	100.155
-9.31133	100.682	98.3967	100.968	99.8594	99.9768	97.3579	98.2032	100.895	101.354	102.219	97.2169	98.4924	100.303	100.814	103.36	94.8589	99.2775	101.069	99.6071	99.1245
-8.70927	98.4434	97.4234	99.4183	101.041	99.2113	100.299	96.4593	97.8108	99.3392	98.0858	91.2908	98.8095	98.5241	100.522	98.3672	84.2583	93.8004	93.7052	91.4625	91.5747
-8.10721	99.3825	97.8919	98.1464	96.8121	98.8078	93.1639	96.2284	96.2623	97.0273	97.0529	71.9036	93.832	86.5708	90.88	93.3191	58.8489	78.068	78.2835	73.9642	75.7481
-7.50515	85.6262	93.2237	94.6971	93.7843	89.3743	72.4739	91.4188	87.166	89.8825	85.4929	44.1147	80.7404	64.2013	72.7308	72.5102	28.0286	51.334	48.5832	48.3069	46.746
-6.90309	63.0711	57.4939	78.0004	74.7226	70.0255	44.4601	52.8751	61.5704	63.6634	60.3981	18.3288	38.6818	36.8909	46.6714	42.6167	12.3266	14.2939	23.2433	22.4081	20.0289
-6.30103	31.8188	17.0001	48.349	46.2207	40.9649	20.6479	14.5501	32.8631	35.959	34.3585	6.89655	8.76775	15.1151	19.7633	19.026	5.69602	3.46314	11.5684	10.2677	7.73163
-5.69897	13.7083	20.96	21.5014	20.9933	15.5868	9.23864	16.2618	13.198	14.4523	11.9867	3.75168	10.0938	5.78827	7.45482	6.97242	2.06902	3.78596	5.13419	5.13394	2.50311
-5.09691	4.5383	7.03203	7.56267	7.07818	5.30267	2.55031	6.0898	4.43182	4.92697	3.94726	1.56407	3.3795	1.71012	4.10025	1.74238	1.41101	1.27441	2.38012	2.24871	1.1946
-4.49485	1.55062	1.78347	2.03624	2.10972	1.70642	1.15053	1.41939	1.48584	1.37471	1.38879	0.042581	0.555172	0.61669	0.46627	0.520107	1.55814	0.858928	1.58223	0.913323	0.638598
-4	0.185729	-0.10526	-0.30105	0.064922	-0.02132	0.089545	-0.19562	-0.26818	-0.25148	-0.35289	-0.06359	0.25524	-0.01422	0.244884	0.747839	-0.2319	0.11396	0.657794	-0.06397	-0.41474

## Sheet: Figure 4C
	Species of β2AR
	Human	Guinea pig	Murine
Exp1	47.115	48.9693	25.8782
Exp2	51.5515	55.2023	38.8997
Exp3	54.1104	45.6589	33.0059
Exp4	52.4802	55.6328	37.3496

[truncated: 9 more sheets: Figure 4D, Figure 4E, Figure 4F, Figure 5A, Figure 5B, Figure 5C, Figure 5D, Figure 6, Figure 7]
